# Supplementary material for: Combined tests with Xpert MTB/RIF assay with bronchoalveolar lavage fluid increasing the diagnostic performance of smear-negative pulmonary tuberculosis in Eastern China
Source: Epidemiol Infect. 2020 Dec 28;149:e5. doi: 10.1017/S095026882000309X (PMC8057514; doi:10.1017/S095026882000309X)
Supplement: Supplementary file 1 [file S095026882000309Xsup.zip]

Archive with 2 entries (2 files):
- S95026882000309Xsup002.docx
- S95026882000309Xsup001.docx
